# Supplementary material for: Tandem reef restoration using corals and sea urchins: Building complex habitat for herbivores
Source: PLoS One. 2025 Jun 10;20(6):e0325468. doi: 10.1371/journal.pone.0325468 (PMC12151398; doi:10.1371/journal.pone.0325468)
Supplement: S1 File — (XLSX) [file pone.0325468.s001.xlsx]

## Sheet: Meta data
Tab "Retention Echinometra"
Complexity	The experimental plot treatment that the Echinometra viridis were place into ; "high complexity" (late restoration) and "low complexity" (early restoration)
Count0	Count of urchins 0 days after deployment into the plots
Count1	Count of urchins 1 days after deployment into the plots
Count14	Count of urchins 14 days after deployment into the plots
Count 42	Count of urchins 42 days after deployment into the plots
Retention0	Retention of urchins deployed into plots (%) 0 days after introduction, retention = the count of urchins within the respective plots after deployment divided by the count of urchins initially deployed in the respective plot multiplied by 100. ex: 21/30*100 = 70%
Retention1	Retention of urchins deployed into plots (%) 1 days after introduction
Retention14	Retention of urchins deployed into plots (%) 14 days after introduction
Retention42	Retention of urchins deployed into plots (%) 42 days after introduction
OutsideCount1	Count of urchins found within a 10m perimeter outside of the experimental 5x3 m plots 1 day after deployment
OutsideCount14	Count of urchins found within a 10m perimeter outside of the experimental 5x3 m plots 14 day after deployment
OutsideCount42	Count of urchins found within a 10m perimeter outside of the experimental 5x3 m plots 42 day after deployment
Tab "R Echinometra"
Day	Days after the experiment started
Complexity	The experimental plot treatment that the Echinometra viridis were place into; "high complexity" (late restoration) and "low complexity" (early restoration)
Structure	"Coral" (live Acropora cervicornis), "Rubble" (dead A. cervicornis skeleton), and "Dome" (concrete domes)
Observed	Number of urchins observed within structure type at that monitoring
Total	The total number of urchins deployed initially
Missing	The number of urchins missing from plots, missing = the total number of urchins deployed within the structure type minus the number of urchins obsered at the survey point. Ex: 25-13=12
Tab "R Echinometra MA"
Plot	The plot number where benthic photos were taken with a 0.25 m2 quadrat
Day	Days after experiment started
Urchin	Urchin deployment status; "No" (Control plots that did not receive urchins), and "Yes" (Experimental plots that recieved urchins)
Observed	The number of point counts that were superimposed ontop of macroalgae within the benthic photos
Total	The total number of point counts superimposed on the image
Missing	The number of point counts that did not contain macroalge
Initial	The initial percent cover of macroalage within each plot at baseline surveys
Tab "R Echinometra Coral"
Treatment	Treatment: Control (no urchins), Urchins (urchins present)
Growth	Growth of coral (cm) over the 42 day experiement , calculated as Final - Intial
Initial	Intial coral size (cm) at baseline
Final	Final coral size (cm) at the end of the 42 day experiement
Tab "Retention Diadema"
Complexity	The experimental plot treatment that the Diadema antillarum were place into; "high complexity" (late restoration) and "low complexity" (early restoration)
Count0	Count of urchins 0 days after deployment into the plots
Count1	Count of urchins 1 days after deployment into the plots
Count7	Count of urchins 7 days after deployment into the plots
Count14	Count of urchins 14 days after deployment into the plots
Count 42	Count of urchins 42 days after deployment into the plots
Retention0	Retention of urchins deployed into plots (%) 0 days after introduction, retention = the count of urchins within the respective plots after deployment divided by the count of urchins initially deployed in the respective plot multiplied by 100. ex: 21/30*100 = 70%
Retention1	Retention of urchins deployed into plots (%) 1 days after introduction
Retention7	Retention of urchins deployed into plots (%) 7 days after introduction
Retention14	Retention of urchins deployed into plots (%) 14 days after introduction
Retention42	Retention of urchins deployed into plots (%) 42 days after introduction
OutsideCount1	Count of urchins found within a 10m perimeter outside of the experimental 5x3 m plots 1 day after deployment
OutsideCount7	Count of urchins found within a 10m perimeter outside of the experimental 5x3 m plots 7 day after deployment
OutsideCount14	Count of urchins found within a 10m perimeter outside of the experimental 5x3 m plots 14 day after deployment
OutsideCount42	Count of urchins found within a 10m perimeter outside of the experimental 5x3 m plots 42 day after deployment
Tab "R Diadema"
Day	Days after the experiment started
Complexity	The experimental plot treatment that the Diadema antillarum were place into; "high complexity" (late restoration) and "low complexity" (early restoration)
Structure	"Coral" (live Acropora cervicornis), "Rubble" (dead A. cervicornis skeleton), and Dome (concrete domes)
Observed	Number of urchins observed within structure type at that monitoring
Total	The total number of urchins deployed initially
Missing	The number of urchins missing from plots, missing = the total number of urchins deployed within the structure type minus the number of urchins obsered at the survey point. Ex: 25-13=12
Tab "Retention Lytechinus"
Complexity	The experimental plot treatment that the Lytechinus variegatus were place into; "high complexity" (late restoration) and "low complexity" (early restoration)
Count0	Count of urchins 0 days after deployment into the plots
Count7	Count of urchins 7 days after deployment into the plots
Count14	Count of urchins 14 days after deployment into the plots
Count 42	Count of urchins 42 days after deployment into the plots
Retention0	Retention of urchins deployed into plots (%) 0 days after introduction, retention = the count of urchins within the respective plots after deployment divided by the count of urchins initially deployed in the respective plot multiplied by 100. ex: 21/30*100 = 70%
Retention7	Retention of urchins deployed into plots (%) 7 days after introduction
Retention14	Retention of urchins deployed into plots (%) 14 days after introduction
Retention42	Retention of urchins deployed into plots (%) 42 days after introduction
OutsideCount7	Count of urchins found within a 10m perimeter outside of the experimental 5x3 m plots 7 day after deployment
OutsideCount14	Count of urchins found within a 10m perimeter outside of the experimental 5x3 m plots 14 day after deployment
OutsideCount42	Count of urchins found within a 10m perimeter outside of the experimental 5x3 m plots 42 day after deployment
Tab "R Lytechinus"
Day	Days after the experiment started
Complexity	The experimental plot treatment that the Lytechinus variegatus were place into; "high complexity" (late restoration) and "low complexity" (early restoration)
Structure	"Coral" (live Acropora cervicornis), "Rubble" (dead A. cervicornis skeleton), and Dome (concrete domes)
Observed	Number of urchins observed within structure type at that monitoring
Total	The total number of urchins deployed initially
Missing	The number of urchins missing from plots, missing = the total number of urchins deployed within the structure type minus the number of urchins obsered at the survey point. Ex: 25-13=12
Tab "Retention Cage Diadema"
Release	Release: Cage
Complexity	The experimental plot treatment that the Diadema antillarum were place into; "high complexity" (late restoration) and "low complexity" (early restoration)
Count0	Count of urchins 0 days after deployment into the plots
Count1	Count of urchins 1 days after deployment into the plots
Count14	Count of urchins 14 days after deployment into the plots
Count28	Count of urchins 28 days after deployment into the plots
Ret0	Retention of urchins deployed into plots (%) 0 days after introduction, retention = the count of urchins within the respective plots after deployment divided by the count of urchins initially deployed in the respective plot multiplied by 100. ex: 21/30*100 = 70%
Ret1	Retention of urchins deployed into plots (%) 1 days after introduction
Ret14	Retention of urchins deployed into plots (%) 14 days after introduction
Ret28	Retention of urchins deployed into plots (%) 28 days after introduction
Outside1	Count of urchins found within a 10m perimeter outside of the experimental 5x3 m plots 1 day after deployment
Outside14	Count of urchins found within a 10m perimeter outside of the experimental 5x3 m plots 14 day after deployment
Outside28	Count of urchins found within a 10m perimeter outside of the experimental 5x3 m plots 28 day after deployment
Tab "R Cage Retention"
Day	Days after the experiment started
Release	Release: Caged or Free
Complexity	The experimental plot treatment that the Lytechinus variegatus were place into; "high complexity" (late restoration) and "low complexity" (early restoration)
Observed	Number of urchins observed within structure type at that monitoring
Total	The total number of urchins deployed initially
Missing	The number of urchins missing from plots, missing = the total number of urchins deployed within the structure type minus the number of urchins obsered at the survey point. Ex: 25-13=12
Tab "R Cage Coral"
Cage	The tag number attached to the cage
Coral	Coral number within in each cage: 1-5
Density	Density: Control (no urchins), 4 urchins/m2, 12 urchins/m2, 40 urchins/m2
Initial	intial coral size cm
Final	final coral size cm
Growth	calculated as final minus initial
Overgrazing	percent mortality due to overgrazing by caged Diadmea
Tab "R Cage Alage"
Cage	The tag number attached to the cage
Density	Density: Control (no urchins), 4 urchins/m2, 12 urchins/m2, 40 urchins/m2
MA0	percent macroalgal cover at basline monitoring
MA28	percent macroalgal cover at 28 days post deployment
Relative	relative reduction of the percent macroalgal cover over the 28 day experiment calculated as ((initial - final)/initial * 100)

## Sheet: Retention Echinometra
Complexity	Count0	Count1	Count14	Count 42	Retention0	Retention1	Retention14	Retention42	OutsideCount1	OutsideCount14	OutsideCount42
Low	30	22	8	3	100	73.3333	26.6667	10	4	4	3
High	30	24	16	10	100	80	53.3333	33.3333	0	0	1
sum all	60	46	24	13					4	4	4
						0.766667	0.4	0.216667	0.0666667	0.0666667	0.0666667

## Sheet: R Echinometra
Day	Complexity	Structure	Observed	Total	Missing
1	High	Coral	1	2	1
1	High	Rubble	1	2	1
1	High	Dome	2	2	0
1	High	Rubble	1	2	1
1	High	Dome	1	2	1
1	High	Coral	2	2	0
1	High	Rubble	2	2	0
1	High	Coral	2	2	0
1	High	Dome	2	2	0
1	High	Dome	2	2	0
1	High	Rubble	2	2	0
1	High	Coral	2	2	0
1	High	Coral	2	2	0
1	High	Dome	2	2	0
1	High	Rubble	0	2	2
14	High	Coral	1	2	1
14	High	Rubble	1	2	1
14	High	Dome	1	2	1
14	High	Rubble	1	2	1
14	High	Dome	0	2	2
14	High	Coral	2	2	0
14	High	Rubble	1	2	1
14	High	Coral	0	2	2
14	High	Dome	1	2	1
14	High	Dome	1	2	1
14	High	Rubble	1	2	1
14	High	Coral	2	2	0
14	High	Coral	2	2	0
14	High	Dome	1	2	1
14	High	Rubble	1	2	1
42	High	Coral	2	2	0
42	High	Rubble	0	2	2
42	High	Dome	1	2	1
42	High	Rubble	1	2	1
42	High	Dome	1	2	1
42	High	Coral	0	2	2
42	High	Rubble	0	2	2
42	High	Coral	0	2	2
42	High	Dome	1	2	1
42	High	Dome	1	2	1
42	High	Rubble	1	2	1
42	High	Coral	1	2	1
42	High	Coral	1	2	1
42	High	Dome	0	2	2
42	High	Rubble	0	2	2
1	Low	Coral	0	2	2
1	Low	Rubble	2	2	0
1	Low	Dome	2	2	0
1	Low	Rubble	1	2	1
1	Low	Dome	2	2	0
1	Low	Coral	2	2	0
1	Low	Rubble	1	2	1
1	Low	Coral	1	2	1
1	Low	Dome	2	2	0
1	Low	Dome	2	2	0
1	Low	Rubble	1	2	1
1	Low	Coral	1	2	1
1	Low	Coral	2	2	0
1	Low	Dome	2	2	0
1	Low	Rubble	1	2	1
14	Low	Coral	0	2	2
14	Low	Rubble	1	2	1
14	Low	Dome	1	2	1
14	Low	Rubble	0	2	2
14	Low	Dome	1	2	1
14	Low	Coral	1	2	1
14	Low	Rubble	0	2	2
14	Low	Coral	1	2	1
14	Low	Dome	0	2	2
14	Low	Dome	0	2	2
14	Low	Rubble	1	2	1
14	Low	Coral	0	2	2
14	Low	Coral	1	2	1
14	Low	Dome	1	2	1
14	Low	Coral	0	2	2
42	Low	Coral	0	2	2
42	Low	Rubble	1	2	1
42	Low	Dome	0	2	2
42	Low	Rubble	0	2	2
42	Low	Dome	0	2	2
42	Low	Coral	0	2	2
42	Low	Rubble	0	2	2
42	Low	Coral	1	2	1
42	Low	Dome	0	2	2
42	Low	Dome	0	2	2
42	Low	Rubble	0	2	2
42	Low	Coral	0	2	2
42	Low	Coral	0	2	2
42	Low	Dome	1	2	1
42	Low	Rubble	0	2	2

## Sheet: R Echinometra MA
Plot	Day	Urchin	Observed	Total	Missing	Initial
G030	14	No	16	25	9	0.68
G031	14	No	7	25	18	0.68
G032	14	No	15	25	10	0.72
G033	14	No	17	25	8	0.64
G034	14	No	17	25	8	0.6
G035	14	No	16	25	9	0.8
G036	14	No	18	25	7	1
G037	14	No	23	25	2	0.6
G038	14	No	15	25	10	0.64
G039	14	No	14	25	11	0.6
G040	14	No	15	25	10	0.72
G041	14	No	14	25	11	0.68
G042	14	No	20	25	5	0.76
G043	14	No	15	25	10	0.68
G044	14	No	12	25	13	0.68
G066	14	No	15	25	10	0.68
G067	14	No	18	25	7	0.84
G068	14	No	8	25	17	0.8
G069	14	No	17	25	8	0.68
G070	14	No	23	25	2	1
G071	14	No	21	25	4	0.72
G072	14	No	19	25	6	0.64
G073	14	No	21	25	4	0.84
G074	14	No	13	25	12	0.68
G075	14	No	19	25	6	0.64
G076	14	No	20	25	5	0.8
G077	14	No	20	25	5	0.6
G078	14	No	24	25	1	0.8
G079	14	No	18	25	7	0.72
G080	14	No	21	25	4	0.84
B016	14	Yes	17	25	8	0.76
B017	14	Yes	18	25	7	0.48
B018	14	Yes	21	25	4	0.56
B019	14	Yes	19	25	6	0.6
B020	14	Yes	22	25	3	0.76
B097	14	Yes	16	25	9	0.56
B098	14	Yes	19	25	6	0.8
B099	14	Yes	15	25	10	0.68
B100	14	Yes	19	25	6	0.68
O016	14	Yes	15	25	10	0.72
O017	14	Yes	14	25	11	0.4
O018	14	Yes	8	25	17	0.56
O019	14	Yes	6	25	19	0.52
O020	14	Yes	18	25	7	0.44
O096	14	Yes	13	25	12	0.36
O097	14	Yes	13	25	12	0.6
O098	14	Yes	12	25	13	0.4
O099	14	Yes	13	25	12	0.44
O100	14	Yes	17	25	8	0.4
Y016	14	Yes	9	25	16	0.36
Y017	14	Yes	9	25	16	0.36
Y018	14	Yes	10	25	15	0.6
Y019	14	Yes	5	25	20	0.6
Y020	14	Yes	11	25	14	0.72
Y076	14	Yes	11	25	14	0.56
Y096	14	Yes	14	25	11	0.76
Y097	14	Yes	14	25	11	0.6
Y098	14	Yes	15	25	10	0.4
Y100	14	Yes	9	25	16	0.68
B006	14	Yes	18	25	7	0.64
B007	14	Yes	12	25	13	0.56
B008	14	Yes	6	25	19	0.72
B009	14	Yes	14	25	11	0.76
B010	14	Yes	17	25	8	0.76
B011	14	Yes	13	25	12	0.84
B012	14	Yes	20	25	5	0.88
B013	14	Yes	20	25	5	0.92
B014	14	Yes	13	25	12	0.88
B015	14	Yes	21	25	4	1
O006	14	Yes	19	25	6	0.64
O007	14	Yes	19	25	6	0.8
O008	14	Yes	8	25	17	0.6
O009	14	Yes	21	25	4	0.92
O010	14	Yes	22	25	3	0.76
O011	14	Yes	18	25	7	1
O012	14	Yes	3	25	22	0.64
O013	14	Yes	15	25	10	0.92
O014	14	Yes	12	25	13	0.88
O015	14	Yes	19	25	6	0.68
Y006	14	Yes	8	25	17	0.84
Y007	14	Yes	7	25	18	0.8
Y008	14	Yes	15	25	10	0.92
Y009	14	Yes	17	25	8	0.6
Y010	14	Yes	19	25	6	0.76
Y011	14	Yes	20	25	5	0.84
Y012	14	Yes	19	25	6	0.72
Y013	14	Yes	11	25	14	0.48
Y014	14	Yes	13	25	12	0.76
Y015	14	Yes	14	25	11	0.56
G030	42	No	24	25	1	0.68
G031	42	No	8	25	17	0.68
G032	42	No	11	25	14	0.72
G033	42	No	19	25	6	0.64
G034	42	No	20	25	5	0.6
G035	42	No	20	25	5	0.8
G036	42	No	16	25	9	1
G037	42	No	19	25	6	0.6
G038	42	No	4	25	21	0.64
G039	42	No	14	25	11	0.6
G040	42	No	19	25	6	0.72
G041	42	No	21	25	4	0.68
G042	42	No	20	25	5	0.76
G043	42	No	20	25	5	0.68
G044	42	No	19	25	6	0.68
G066	42	No	11	25	14	0.68
G067	42	No	16	25	9	0.84
G068	42	No	11	25	14	0.8
G069	42	No	18	25	7	0.68
G070	42	No	24	25	1	1
G071	42	No	17	25	8	0.72
G072	42	No	10	25	15	0.64
G073	42	No	21	25	4	0.84
G074	42	No	16	25	9	0.68
G075	42	No	13	25	12	0.64
G076	42	No	18	25	7	0.8
G077	42	No	21	25	4	0.6
G078	42	No	21	25	4	0.8
G079	42	No	13	25	12	0.72
G080	42	No	22	25	3	0.84
B016	42	Yes	16	25	9	0.76
B017	42	Yes	17	25	8	0.48
B018	42	Yes	17	25	8	0.56
B019	42	Yes	16	25	9	0.6
B020	42	Yes	19	25	6	0.76
B097	42	Yes	12	25	13	0.56
B098	42	Yes	15	25	10	0.8
B099	42	Yes	19	25	6	0.68
B100	42	Yes	15	25	10	0.68
O016	42	Yes	7	25	18	0.72
O017	42	Yes	10	25	15	0.4
O018	42	Yes	16	25	9	0.56
O019	42	Yes	15	25	10	0.52
O020	42	Yes	16	25	9	0.44
O096	42	Yes	8	25	17	0.36
O097	42	Yes	14	25	11	0.6
O098	42	Yes	18	25	7	0.4
O099	42	Yes	20	25	5	0.44
O100	42	Yes	12	25	13	0.4
Y016	42	Yes	20	25	5	0.36
Y017	42	Yes	8	25	17	0.36
Y018	42	Yes	13	25	12	0.6
Y019	42	Yes	11	25	14	0.6
Y020	42	Yes	7	25	18	0.72
Y076	42	Yes	15	25	10	0.56
Y096	42	Yes	5	25	20	0.76
Y097	42	Yes	19	25	6	0.6
Y098	42	Yes	19	25	6	0.4
Y100	42	Yes	16	25	9	0.68
B006	42	Yes	10	25	15	0.64
B007	42	Yes	17	25	8	0.56
B008	42	Yes	19	25	6	0.72
B009	42	Yes	15	25	10	0.76
B010	42	Yes	11	25	14	0.76
B011	42	Yes	17	25	8	0.84
B012	42	Yes	19	25	6	0.88
B013	42	Yes	13	25	12	0.92
B014	42	Yes	18	25	7	0.88
B015	42	Yes	16	25	9	1
O006	42	Yes	21	25	4	0.64
O007	42	Yes	18	25	7	0.8
O008	42	Yes	11	25	14	0.6
O009	42	Yes	20	25	5	0.92
O010	42	Yes	19	25	6	0.76
O011	42	Yes	21	25	4	1
O012	42	Yes	8	25	17	0.64
O013	42	Yes	17	25	8	0.92
O014	42	Yes	22	25	3	0.88
O015	42	Yes	14	25	11	0.68
Y006	42	Yes	22	25	3	0.84
Y007	42	Yes	12	25	13	0.8
Y008	42	Yes	18	25	7	0.92
Y009	42	Yes	11	25	14	0.6
Y010	42	Yes	20	25	5	0.76
Y011	42	Yes	15	25	10	0.84
Y012	42	Yes	24	25	1	0.72
Y013	42	Yes	6	25	19	0.48
Y014	42	Yes	7	25	18	0.76
Y015	42	Yes	16	25	9	0.56

## Sheet: R Echinometra Coral
Treatment	Growth	Initial	End
Urchin	0.017	0.843	0.86
Urchin	0.249	0.584	0.833
Urchin	0.358	0.991	1.349
Urchin	0.048	0.84	0.888
Urchin	0.245	0.537	0.782
Urchin	0.081	1.256	1.337
Urchin	0.211	0.842	1.053
Urchin	0.127	0.57	0.697
Urchin	0.336	0.91	1.246
Urchin	-0.25	1.53	1.28
Urchin	-0.73	1.037	0.307
Urchin	-0.124	1.04	0.916
Urchin	0.032	0.98	1.012
Urchin	0.198	0.714	0.912
Urchin	0.144	1.8	1.944
Control	-0.016	0.867	0.851
Control	-0.09	0.7	0.61
Control	-0.006	0.658	0.652
Control	0.355	1.115	1.47
Control	0.03	0.69	0.72
Control	0.06	0.82	0.88
Control	0.159	0.91	1.069
Control	0.02	1.86	1.88
Control	0.2	1.28	1.48
Control	0.285	1.235	1.52
Control	-0.38	1.03	0.65
Control	0.075	0.76	0.835
Control	0	0.35	0.35
Control	0.088	0.79	0.878
Control	0	0.79	0.79
Control	0.001	0.873	0.874
Control	0.281	0.688	0.969
Control	0.078	1.08	1.158
Control	0.198	0.92	1.118
Control	0.033	0.561	0.594
Control	-0.05	1.17	1.12
Control	0.003	0.905	0.908
Control	0.008	0.94	0.948
Control	0.13	0.465	0.595
Control	0.795	1.035	1.83
Control	0.056	1.024	1.08
Control	0.03	1.27	1.3
Urchin	0.061	0.95	1.011
Urchin	0.412	0.858	1.27
Urchin	0.088	1.11	1.198
Urchin	0.388	0.689	1.077
Urchin	0.232	0.825	1.057
Urchin	0.009	0.58	0.589
Urchin	-0.001	0.708	0.707
Urchin	0.369	0.975	1.344
Urchin	0.162	0.954	1.116
Urchin	0.23	1.39	1.62
Urchin	0.007	1.007	1.014
Urchin	-0.01	0.856	0.846
Urchin	0.035	0.688	0.723
Urchin	0.14	1.979	2.119
Urchin	0.146	1.086	1.232
Urchin	0.589	1.344	1.933
Urchin	0.425	1.175	1.6
Urchin	-0.063	1.454	1.391
Urchin	0.272	0.935	1.207
Urchin	0.633	1.35	1.983
Urchin	0.33	1.23	1.56
Urchin	0.13	0.737	0.867
Urchin	-0.204	0.8	0.596
Urchin	0.092	0.924	1.016
Urchin	0.316	1.058	1.374
Urchin	0.269	0.743	1.012
Urchin	0.171	0.989	1.16
Urchin	0.075	1.589	1.664
Urchin	-0.14	1.59	1.45
Urchin	-0.007	0.709	0.702
Urchin	-0.167	1	0.833
Urchin	0.256	1.06	1.316
Urchin	0.114	0.727	0.841
Urchin	0.039	1.402	1.441

## Sheet: Retention Diadema
Complexity	Count0	Count1	Count7	Count14	Count 42	Retention0	Retention1	Retention7	Retention14	Retention42	OutsideCount1	OutsideCount7	OutsideCount14	OutsideCount42
High	75	38	3	8	9	100	50.6667	4	10.6667	12	18	6	1	0
Low	50	12	0	0	0	100	24	0	0	0	5	2	0	0
sum all	125	50	3	8	9						23	8	1	0
retention							0.4	0.024	0.064	0.072	0.184	0.064	0.008	0

## Sheet: R Diadema
Day	Complexity	Structure	Observed	Total	Missing
1	High	Coral	3	5	2
1	High	Dome	5	5	0
1	High	Rubble	4	5	1
1	High	Coral	5	5	0
1	High	Rubble	1	5	4
1	High	Dome	1	5	4
1	High	Coral	3	5	2
1	High	Rubble	1	5	4
1	High	Dome	3	5	2
1	High	Coral	4	5	1
1	High	Dome	1	5	4
1	High	Rubble	1	5	4
1	High	Coral	4	5	1
1	High	Rubble	2	5	3
1	High	Dome	0	5	5
7	High	Coral	1	5	4
7	High	Rubble	0	5	5
7	High	Dome	1	5	4
7	High	Coral	0	5	5
7	High	Rubble	0	5	5
7	High	Dome	1	5	4
7	High	Coral	0	5	5
7	High	Dome	0	5	5
7	High	Rubble	0	5	5
7	High	Coral	0	5	5
7	High	Rubble	0	5	5
7	High	Dome	0	5	5
7	High	Coral	0	5	5
7	High	Rubble	0	5	5
7	High	Dome	0	5	5
14	High	Coral	0	5	5
14	High	Rubble	0	5	5
14	High	Dome	0	5	5
14	High	Coral	0	5	5
14	High	Rubble	0	5	5
14	High	Dome	0	5	5
14	High	Coral	0	5	5
14	High	Dome	1	5	4
14	High	Rubble	0	5	5
14	High	Coral	1	5	4
14	High	Rubble	1	5	4
14	High	Dome	0	5	5
14	High	Coral	5	5	0
14	High	Rubble	0	5	5
14	High	Dome	0	5	5
42	High	Coral	0	5	5
42	High	Rubble	0	5	5
42	High	Dome	2	5	3
42	High	Coral	0	5	5
42	High	Rubble	0	5	5
42	High	Dome	1	5	4
42	High	Coral	0	5	5
42	High	Dome	2	5	3
42	High	Rubble	0	5	5
42	High	Coral	0	5	5
42	High	Rubble	0	5	5
42	High	Dome	2	5	3
42	High	Coral	0	5	5
42	High	Rubble	0	5	5
42	High	Dome	2	5	3
1	Low	Coral	1	2	1
1	Low	Dome	2	6	4
1	Low	Rubble	0	2	2
1	Low	Coral	0	2	2
1	Low	Rubble	1	2	1
1	Low	Dome	1	6	5
1	Low	Coral	1	2	1
1	Low	Rubble	0	2	2
1	Low	Dome	2	6	4
1	Low	Coral	0	2	2
1	Low	Dome	1	6	5
1	Low	Rubble	1	2	1
1	Low	Coral	1	2	1
1	Low	Rubble	0	2	2
1	Low	Dome	1	6	5
7	Low	Coral	0	2	2
7	Low	Rubble	0	6	6
7	Low	Dome	0	2	2
7	Low	Coral	0	2	2
7	Low	Rubble	0	2	2
7	Low	Dome	0	6	6
7	Low	Coral	0	2	2
7	Low	Dome	0	2	2
7	Low	Rubble	0	6	6
7	Low	Coral	0	2	2
7	Low	Rubble	0	6	6
7	Low	Dome	0	2	2
7	Low	Coral	0	2	2
7	Low	Rubble	0	2	2
7	Low	Dome	0	6	6
14	Low	Coral	0	2	2
14	Low	Rubble	0	6	6
14	Low	Dome	0	2	2
14	Low	Coral	0	2	2
14	Low	Rubble	0	2	2
14	Low	Dome	0	6	6
14	Low	Coral	0	2	2
14	Low	Dome	0	2	2
14	Low	Rubble	0	6	6
14	Low	Coral	0	2	2
14	Low	Rubble	0	6	6
14	Low	Dome	0	2	2
14	Low	Coral	0	2	2
14	Low	Rubble	0	2	2
14	Low	Dome	0	6	6
42	Low	Coral	0	2	2
42	Low	Rubble	0	6	6
42	Low	Dome	0	2	2
42	Low	Coral	0	2	2
42	Low	Rubble	0	2	2
42	Low	Dome	0	6	6
42	Low	Coral	0	2	2
42	Low	Dome	0	2	2
42	Low	Rubble	0	6	6
42	Low	Coral	0	2	2
42	Low	Rubble	0	6	6
42	Low	Dome	0	2	2
42	Low	Coral	0	2	2
42	Low	Rubble	0	2	2
42	Low	Dome	0	6	6

## Sheet: Retention Lytechinus
Site	Complexity	Count0	Count7	Count14	Count 42	Retention0	Retention7	Retention14	Retention42	OutsideCount7	OutsideCount14	OutsideCount42
1	High	55	10	3	0	100	18.1818	5.45455	0	10	6	0
2	Low	35	17	0	0	100	48.5714	0	0	3	4	0
	sum all	90	27	3	0				0	13	10	0
							0.3	0.0333333	0	0.144444	0.111111	0

## Sheet: R Lytechinus
Day	Complexity	Structure	Observed	Total	Missing
7	High	Coral	0	4	4
7	High	Rubble	0	4	4
7	High	Dome	2	4	2
7	High	Coral	1	4	3
7	High	Rubble	1	4	3
7	High	Dome	0	4	4
7	High	Coral	0	4	4
7	High	Dome	1	4	3
7	High	Rubble	1	4	3
7	High	Coral	0	4	4
7	High	Rubble	1	4	3
7	High	Dome	0	4	4
7	High	Coral	2	4	2
7	High	Rubble	1	2	1
7	High	Dome	0	1	1
14	High	Coral	1	4	3
14	High	Rubble	0	4	4
14	High	Dome	0	4	4
14	High	Coral	0	4	4
14	High	Rubble	0	4	4
14	High	Dome	0	4	4
14	High	Coral	0	4	4
14	High	Dome	1	4	3
14	High	Rubble	1	4	3
14	High	Coral	0	4	4
14	High	Rubble	0	4	4
14	High	Dome	0	4	4
14	High	Coral	0	4	4
14	High	Rubble	0	2	2
14	High	Dome	0	1	1
42	High	Coral	0	4	4
42	High	Rubble	0	4	4
42	High	Dome	0	4	4
42	High	Coral	0	4	4
42	High	Rubble	0	4	4
42	High	Dome	0	4	4
42	High	Coral	0	4	4
42	High	Dome	0	4	4
42	High	Rubble	0	4	4
42	High	Coral	0	4	4
42	High	Rubble	0	4	4
42	High	Dome	0	4	4
42	High	Coral	0	4	4
42	High	Rubble	0	2	2
42	High	Dome	0	1	1
7	Low	Coral	1	2	1
7	Low	Rubble	1	2	1
7	Low	Dome	3	3	0
7	Low	Coral	1	2	1
7	Low	Rubble	0	2	2
7	Low	Dome	2	3	1
7	Low	Coral	1	2	1
7	Low	Dome	2	3	1
7	Low	Rubble	0	2	2
7	Low	Coral	1	2	1
7	Low	Rubble	0	2	2
7	Low	Dome	2	3	1
7	Low	Coral	0	2	2
7	Low	Rubble	0	2	2
7	Low	Dome	3	3	0
14	Low	Coral	0	2	2
14	Low	Rubble	0	2	2
14	Low	Dome	0	3	3
14	Low	Coral	0	2	2
14	Low	Rubble	0	2	2
14	Low	Dome	0	3	3
14	Low	Coral	0	2	2
14	Low	Dome	0	3	3
14	Low	Rubble	0	2	2
14	Low	Coral	0	2	2
14	Low	Rubble	0	2	2
14	Low	Dome	0	3	3
14	Low	Coral	0	2	2
14	Low	Rubble	0	2	2
14	Low	Dome	0	3	3
42	Low	Coral	0	2	2
42	Low	Rubble	0	2	2
42	Low	Dome	0	3	3
42	Low	Coral	0	2	2
42	Low	Rubble	0	2	2
42	Low	Dome	0	3	3
42	Low	Coral	0	2	2
42	Low	Dome	0	3	3
42	Low	Rubble	0	2	2
42	Low	Coral	0	2	2
42	Low	Rubble	0	2	2
42	Low	Dome	0	3	3
42	Low	Coral	0	2	2
42	Low	Rubble	0	2	2
42	Low	Dome	0	3	3

## Sheet: Retention Cage Diadema
Release	Complexity	Count0	Count1	Count14	Count28	Ret0	Ret1	Ret14	Ret28	Outside1	Outside14	Outside28
Free	Control	20	0	1	0	100	0	5	0	3	1	0
Free	Low	20	17	2	0	100	85	10	0	0	3	0
Free	High	20	16	4	0	100	80	20	0	0	2	0
Cage	Control	20	9	2	0	100	45	10	0	0	2	0
Cage	Low	20	14	9	4	100	70	45	20	0	2	0
Cage	High	20	18	7	6	100	90	35	30	0	0	0
sum all	Free	60	33	7	0	100	55	11.6667	0
	Cage	60	41	18	10	100	68.3333	30	16.6667

[truncated: 3 more sheets: R Cage Retention, R Cage Coral, R Cage Algae]
